# Supplementary material for: SIRT3 Acetylation Regulates Mitophagy to Alleviate Deoxynivalenol-Induced Apoptosis in Porcine Alveolar Macrophages Cells
Source: Int J Mol Sci. 2025 Aug 25;26(17):8222. doi: 10.3390/ijms26178222 (PMC12428300; doi:10.3390/ijms26178222)
Supplement: Supplementary file 1 [file ijms-26-08222-s001.zip]

Archive with 2 entries (2 files):
- Supplementary Material Figures.pdf
- Supplementary Tables.pdf
